# Supplementary material for: Simplified, interpretable graph convolutional neural networks for small molecule activity prediction
Source: J Comput Aided Mol Des. 2021 Nov 24;36(5):391–404. doi: 10.1007/s10822-021-00421-6 (PMC9325818; doi:10.1007/s10822-021-00421-6)
Supplement: Supplementary file 1 — Supplementary file1 (XLTX 44 KB) [file 10822_2021_421_MOESM1_ESM.xltx]

## Sheet: Model_No.
Target	Target_ID	Model No.	No. Mols
	Mean:		660.726
	SD:		833.553
Dihydrofolate reductase	CHEMBL1075051	0	234
Leucine-rich repeat serine/threonine-protein kinase 2	CHEMBL1075104	1	435
Bombesin receptor subtype-3	CHEMBL1075140	2	184
Transitional endoplasmic reticulum ATPase	CHEMBL1075145	3	277
Pyruvate kinase isozymes M1/M2	CHEMBL1075189	4	159
Melanin-concentrating hormone receptor 1	CHEMBL1075228	5	307
Dual specificity protein kinase CLK1	CHEMBL1075280	6	85
Diacylglycerol O-acyltransferase 1	CHEMBL1075284	7	151
Transient receptor potential cation channel subfamily M member 8	CHEMBL1075319	8	199
Endoplasmin	CHEMBL1075323	9	157
Cholesteryl ester transfer protein	CHEMBL1163116	10	123
Bromodomain-containing protein 4	CHEMBL1163125	11	698
NADPH oxidase 4	CHEMBL1250375	12	124
G-protein coupled bile acid receptor 1	CHEMBL1255150	13	141
Lethal(3)malignant brain tumor-like protein 3	CHEMBL1287623	14	100
Microtubule-associated protein tau	CHEMBL1293224	15	108
Nuclear receptor ROR-gamma	CHEMBL1293231	16	82
15-hydroxyprostaglandin dehydrogenase [NAD+]	CHEMBL1293255	17	127
ATP-sensitive inward rectifier potassium channel 1	CHEMBL1293292	18	134
Type-1 angiotensin II receptor	CHEMBL1671613	19	73
Nuclear receptor ROR-gamma	CHEMBL1741186	20	688
Nicotinamide phosphoribosyltransferase	CHEMBL1744525	21	432
DNA topoisomerase I	CHEMBL1781	22	108
Farnesyl diphosphate synthase	CHEMBL1782	23	143
Vasopressin V2 receptor	CHEMBL1790	24	431
Somatostatin receptor 5	CHEMBL1792	25	227
Peptide deformylase	CHEMBL1795101	26	219
Bromodomain-containing protein 3	CHEMBL1795186	27	80
Cysteinyl leukotriene receptor 1	CHEMBL1798	28	997
Corticotropin releasing factor receptor 1	CHEMBL1800	29	1038
Plasminogen	CHEMBL1801	30	343
Somatostatin receptor 2	CHEMBL1804	31	192
Angiotensin-converting enzyme	CHEMBL1808	32	96
Prostanoid EP1 receptor	CHEMBL1811	33	651
Muscarinic acetylcholine receptor M4	CHEMBL1821	34	1254
Inosine-5'-monophosphate dehydrogenase 1	CHEMBL1822	35	114
Receptor protein-tyrosine kinase erbB-2	CHEMBL1824	36	1967
Phosphodiesterase 5A	CHEMBL1827	37	1407
Histone deacetylase 3	CHEMBL1829	38	569
Serotonin 2b (5-HT2b) receptor	CHEMBL1833	39	1881
Thromboxane-A synthase	CHEMBL1835	40	872
Prostanoid EP4 receptor	CHEMBL1836	41	407
Macrophage colony stimulating factor receptor	CHEMBL1844	42	352
Enoyl-[acyl-carrier-protein] reductase	CHEMBL1849	43	262
Dopamine D5 receptor	CHEMBL1850	44	274
Gonadotropin-releasing hormone receptor	CHEMBL1855	45	653
Steroid 5-alpha-reductase 2	CHEMBL1856	46	160
Thyroid hormone receptor alpha	CHEMBL1860	47	361
Tyrosine-protein kinase ABL	CHEMBL1862	48	769
Thrombopoietin receptor	CHEMBL1864	49	219
Histone deacetylase 6	CHEMBL1865	50	1313
Alpha-2a adrenergic receptor	CHEMBL1867	51	1323
Vascular endothelial growth factor receptor 1	CHEMBL1868	52	1251
Androgen Receptor	CHEMBL1871	53	1448
Serotonin 4 (5-HT4) receptor	CHEMBL1875	54	417
Calcium sensing receptor	CHEMBL1878	55	382
Prostanoid EP2 receptor	CHEMBL1881	56	299
Neuronal acetylcholine receptor protein alpha-4 subunit	CHEMBL1882	57	107
Vasopressin V1a receptor	CHEMBL1889	58	1433
Glutamate carboxypeptidase II	CHEMBL1892	59	180
Serotonin 1b (5-HT1b) receptor	CHEMBL1898	60	618
Serotonin 3a (5-HT3a) receptor	CHEMBL1899	61	402
Aldose reductase	CHEMBL1900	62	278
Cholecystokinin A receptor	CHEMBL1901	63	1104
FK506-binding protein 1A	CHEMBL1902	64	254
Glutamate [NMDA] receptor subunit epsilon 2	CHEMBL1904	65	99
Serine/threonine-protein kinase RAF	CHEMBL1906	66	173
Aminopeptidase N	CHEMBL1907	67	179
Neuronal acetylcholine receptor; alpha3/beta2	CHEMBL1907587	68	141
Neuronal acetylcholine receptor; alpha4/beta2	CHEMBL1907589	69	776
Neuronal acetylcholine receptor; alpha2/beta4	CHEMBL1907590	70	114
Neuronal acetylcholine receptor; alpha3/beta4	CHEMBL1907593	71	187
Neuronal acetylcholine receptor; alpha3/beta4	CHEMBL1907594	72	465
Neuronal acetylcholine receptor; alpha4/beta4	CHEMBL1907595	73	179
Neuronal acetylcholine receptor; alpha4/beta2	CHEMBL1907596	74	1125
Integrin alpha-V/beta-3	CHEMBL1907598	75	654
Integrin alpha-4/beta-1	CHEMBL1907599	76	595
Cyclin-dependent kinase 5/CDK5 activator 1	CHEMBL1907600	77	589
Cyclin-dependent kinase 4/cyclin D1	CHEMBL1907601	78	268
Cyclin-dependent kinase 1/cyclin B1	CHEMBL1907602	79	211
Glutamate NMDA receptor; GRIN1/GRIN2B	CHEMBL1907603	80	112
Glutamate NMDA receptor; GRIN1/GRIN2A	CHEMBL1907604	81	138
Cyclin-dependent kinase 2/cyclin E1	CHEMBL1907605	82	417
Cytochrome P450 11B1	CHEMBL1908	83	761
Serine/threonine-protein kinase pknB	CHEMBL1908385	84	122
Mitogen-activated protein kinase kinase kinase 12	CHEMBL1908389	85	118
Platelet-derived growth factor receptor beta	CHEMBL1913	86	507
Butyrylcholinesterase	CHEMBL1914	87	1770
Alpha-2c adrenergic receptor	CHEMBL1916	88	1149
Voltage-gated calcium channel alpha2/delta subunit 1	CHEMBL1919	89	126
Vasopressin V1b receptor	CHEMBL1921	90	284
DNA gyrase subunit B	CHEMBL1921666	91	206
Dihydrofolate reductase	CHEMBL1926	92	593
Xanthine dehydrogenase	CHEMBL1929	93	101
Stem cell growth factor receptor	CHEMBL1936	94	618
Histone deacetylase 2	CHEMBL1937	95	692
Histamine H2 receptor	CHEMBL1941	96	976
Alpha-2b adrenergic receptor	CHEMBL1942	97	1060
Neprilysin	CHEMBL1944	98	133
Melatonin receptor 1A	CHEMBL1945	99	531
Melatonin receptor 1B	CHEMBL1946	100	553
Thyroid hormone receptor beta-1	CHEMBL1947	101	541
Cyclophilin A	CHEMBL1949	102	84
Monoamine oxidase A	CHEMBL1951	103	2313
Thymidylate synthase	CHEMBL1952	104	278
Vascular endothelial growth factor receptor 3	CHEMBL1955	105	120
Insulin-like growth factor I receptor	CHEMBL1957	106	931
Dihydroorotate dehydrogenase	CHEMBL1966	107	542
Tyrosine-protein kinase receptor FLT3	CHEMBL1974	108	915
Vitamin D receptor	CHEMBL1977	109	399
Cytochrome P450 19A1	CHEMBL1978	110	1501
Sodium channel protein type V alpha subunit	CHEMBL1980	111	497
Insulin receptor	CHEMBL1981	112	242
Serotonin 1d (5-HT1d) receptor	CHEMBL1983	113	560
Glucagon receptor	CHEMBL1985	114	589
Inhibitor of nuclear factor kappa B kinase beta subunit	CHEMBL1991	115	685
Mineralocorticoid receptor	CHEMBL1994	116	601
Prostanoid IP receptor	CHEMBL1995	117	180
Equilibrative nucleoside transporter 1	CHEMBL1997	118	158
Plasma kallikrein	CHEMBL2000	119	215
Purinergic receptor P2Y12	CHEMBL2001	120	971
Inosine-5'-monophosphate dehydrogenase 2	CHEMBL2002	121	305
Retinoic acid receptor gamma	CHEMBL2003	122	121
Platelet-derived growth factor receptor alpha	CHEMBL2007	123	254
Retinoic acid receptor beta	CHEMBL2008	124	97
Nociceptin receptor	CHEMBL2014	125	1247
Coagulation factor IX	CHEMBL2016	126	300
Dihydrofolate reductase	CHEMBL202	127	513
Somatostatin receptor 3	CHEMBL2028	128	367
Epidermal growth factor receptor erbB1	CHEMBL203	129	4171
Glucocorticoid receptor	CHEMBL2034	130	2614
Muscarinic acetylcholine receptor M5	CHEMBL2035	131	1335
Monoamine oxidase B	CHEMBL2039	132	2100
Thrombin	CHEMBL204	133	1793
Tyrosine-protein kinase receptor RET	CHEMBL2041	134	439
Bile acid receptor FXR	CHEMBL2047	135	589
Oxytocin receptor	CHEMBL2049	136	441
Carbonic anhydrase II	CHEMBL205	137	4255
Retinoic acid receptor alpha	CHEMBL2055	138	83
Dopamine D1 receptor	CHEMBL2056	139	1511
Estrogen receptor alpha	CHEMBL206	140	2480
Retinoid X receptor alpha	CHEMBL2061	141	262
Beta-lactamase TEM	CHEMBL2065	142	87
Thromboxane A2 receptor	CHEMBL2069	143	487
Probable G-protein coupled receptor 142	CHEMBL2069161	144	104
Tyrosine-protein kinase YES	CHEMBL2073	145	106
Serine protease hepsin	CHEMBL2079849	146	80
Progesterone receptor	CHEMBL208	147	1391
Trypsin I	CHEMBL209	148	105
Integrin alpha-IIb/beta-3	CHEMBL2093869	149	1051
Protein farnesyltransferase	CHEMBL2094108	150	723
Serotonin 3 (5-HT3) receptor	CHEMBL2094116	151	222
GABA-A receptor; alpha-3/beta-3/gamma-2	CHEMBL2094120	152	461
GABA-A receptor; alpha-1/beta-3/gamma-2	CHEMBL2094121	153	424
GABA-A receptor; alpha-5/beta-3/gamma-2	CHEMBL2094122	154	383
Cyclin-dependent kinase 2/cyclin A	CHEMBL2094128	155	400
GABA-A receptor; alpha-2/beta-3/gamma-2	CHEMBL2094130	156	323
Gamma-secretase	CHEMBL2094135	157	1818
Geranylgeranyl transferase type I	CHEMBL2095164	158	198
GABA-A receptor; alpha-1/beta-2/gamma-2	CHEMBL2095172	159	110
Protein farnesyltransferase	CHEMBL2095178	160	250
Integrin alpha-4/beta-7	CHEMBL2095184	161	202
Platelet-derived growth factor receptor	CHEMBL2095189	162	112
Coagulation factor VII/tissue factor	CHEMBL2095194	163	322
Protein farnesyltransferase	CHEMBL2095197	164	87
Integrin alpha-5/beta-1	CHEMBL2095226	165	162
Hepatitis C virus serine protease, NS3/NS4A	CHEMBL2095231	166	155
Intercellular adhesion molecule (ICAM-1), Integrin alpha-L/beta-2	CHEMBL2096661	167	190
Glutamate NMDA receptor; Grin1/Grin2b	CHEMBL2096666	168	159
Integrin alpha-V/beta-5	CHEMBL2096675	169	135
Glutamate NMDA receptor; Grin1/Grin2a	CHEMBL2096680	170	150
Glutamate NMDA receptor; Grin1/Grin2c	CHEMBL2096911	171	226
Protein farnesyltransferase	CHEMBL2096912	172	121
Geranylgeranyl transferase type I	CHEMBL2096987	173	166
Beta-2 adrenergic receptor	CHEMBL210	174	1857
C-X-C chemokine receptor type 4	CHEMBL2107	175	226
Muscarinic acetylcholine receptor M2	CHEMBL211	176	1561
PI3-kinase p110-alpha/p85-alpha	CHEMBL2111367	177	178
CDC7/DBF4 (Cell division cycle 7-related protein kinase/Activator of S phase kinase)	CHEMBL2111377	178	91
CDK9/cyclin T1	CHEMBL2111389	179	332
Integrin alpha-V/beta-6	CHEMBL2111416	180	123
Beta-1 adrenergic receptor	CHEMBL213	181	1704
Serotonin 1a (5-HT1a) receptor	CHEMBL214	182	2500
Serine/threonine-protein kinase PIM1	CHEMBL2147	183	943
Tyrosine-protein kinase JAK3	CHEMBL2148	184	834
Arachidonate 5-lipoxygenase	CHEMBL215	185	1108
Muscarinic acetylcholine receptor M1	CHEMBL216	186	2124
Lysine-specific demethylase 5C	CHEMBL2163176	187	113
Dopamine D2 receptor	CHEMBL217	188	4647
Beta-glucocerebrosidase	CHEMBL2179	189	162
Cannabinoid CB1 receptor	CHEMBL218	190	5338
Serine/threonine-protein kinase Aurora-B	CHEMBL2185	191	842
Histone-lysine N-methyltransferase EZH2	CHEMBL2189110	192	185
Dopamine D4 receptor	CHEMBL219	193	2129
Acetylcholinesterase	CHEMBL220	194	3338
Motilin receptor	CHEMBL2203	195	198
MAP kinase-activated protein kinase 2	CHEMBL2208	196	704
Cyclooxygenase-1	CHEMBL221	197	1599
Norepinephrine transporter	CHEMBL222	198	2791
Alpha-1d adrenergic receptor	CHEMBL223	199	1395
Cytochrome P450 1A1	CHEMBL2231	200	126
Serotonin 2a (5-HT2a) receptor	CHEMBL224	201	3113
Anandamide amidohydrolase	CHEMBL2243	202	926
Serotonin 2c (5-HT2c) receptor	CHEMBL225	203	2989
Dipeptidyl peptidase I	CHEMBL2252	204	115
Adenosine A1 receptor	CHEMBL226	205	4448
Acyl coenzyme A:cholesterol acyltransferase	CHEMBL2265	206	309
Type-1 angiotensin II receptor	CHEMBL227	207	299
Sphingosine 1-phosphate receptor Edg-8	CHEMBL2274	208	321
c-Jun N-terminal kinase 1	CHEMBL2276	209	716
Serotonin transporter	CHEMBL228	210	3831
Carbonic anhydrase II	CHEMBL2283	211	74
ADAMTS5	CHEMBL2285	212	255
Alpha-1a adrenergic receptor	CHEMBL229	213	917
Dual-specificity tyrosine-phosphorylation regulated kinase 1A	CHEMBL2292	214	533
Cyclooxygenase-2	CHEMBL230	215	2463
Phosphodiesterase 5A	CHEMBL2304402	216	172
Adenosine A1 receptor	CHEMBL2304404	217	303
Histamine H1 receptor	CHEMBL231	218	1590
ADAMTS4	CHEMBL2318	219	107
Alpha-1b adrenergic receptor	CHEMBL232	220	680
Carbonic anhydrase VII	CHEMBL2326	221	604
Neurokinin 2 receptor	CHEMBL2327	222	1178
Dihydrofolate reductase	CHEMBL2329	223	148
Mu opioid receptor	CHEMBL233	224	3387
Caspase-3	CHEMBL2334	225	733
Lysosomal Pro-X carboxypeptidase	CHEMBL2335	226	295
MAP kinase p38 alpha	CHEMBL2336	227	111
Glycine transporter 1	CHEMBL2337	228	601
Dopamine D3 receptor	CHEMBL234	229	3338
Serine/threonine-protein kinase Sgk1	CHEMBL2343	230	88
Ribosomal protein S6 kinase alpha 3	CHEMBL2345	231	109
Peroxisome proliferator-activated receptor gamma	CHEMBL235	232	2717
Delta opioid receptor	CHEMBL236	233	2904
Dihydrofolate reductase	CHEMBL2363	234	402
Voltage-dependent L-type calcium channel subunit alpha-1C	CHEMBL2366456	235	168
Integrase	CHEMBL2366505	236	2115
Protoporphyrinogen IX oxidase	CHEMBL2366512	237	101
Reverse transcriptase	CHEMBL2366516	238	1738
Protease	CHEMBL2366517	239	865
Kappa opioid receptor	CHEMBL237	240	3221
C5a anaphylatoxin chemotactic receptor	CHEMBL2373	241	218
Dopamine transporter	CHEMBL238	242	2574
Peroxisome proliferator-activated receptor alpha	CHEMBL239	243	2222
Microtubule-associated protein 2	CHEMBL2390810	244	95
Acetyl-CoA carboxylase 1	CHEMBL2397	245	131
HERG	CHEMBL240	246	7839
Epoxide hydratase	CHEMBL2409	247	1453
Phosphodiesterase 3A	CHEMBL241	248	277
Serotonin 3a (5-HT3a) receptor	CHEMBL2411	249	116
C-C chemokine receptor type 1	CHEMBL2413	250	432
C-C chemokine receptor type 4	CHEMBL2414	251	1080
Estrogen receptor beta	CHEMBL242	252	2011
Dihydrofolate reductase	CHEMBL2425	253	686
Human immunodeficiency virus type 1 protease	CHEMBL243	254	2590
Serine/threonine-protein kinase AKT2	CHEMBL2431	255	318
Interleukin-8 receptor B	CHEMBL2434	256	1368
Myeloperoxidase	CHEMBL2439	257	152
Coagulation factor X	CHEMBL244	258	2503
Muscarinic acetylcholine receptor M3	CHEMBL245	259	1994
Peroxisome proliferator-activated receptor gamma	CHEMBL2459	260	168
Beta-3 adrenergic receptor	CHEMBL246	261	1620
Human immunodeficiency virus type 1 reverse transcriptase	CHEMBL247	262	1709
Cannabinoid CB2 receptor	CHEMBL2470	263	273
Methionine aminopeptidase 1	CHEMBL2474	264	171
Leukocyte elastase	CHEMBL248	265	1323
Beta amyloid A4 protein	CHEMBL2487	266	530
Prostanoid EP2 receptor	CHEMBL2488	267	113
Prostanoid EP4 receptor	CHEMBL2489	268	204
Neurokinin 1 receptor	CHEMBL249	269	1694
Neuronal acetylcholine receptor protein alpha-7 subunit	CHEMBL2492	270	621
P2X purinoceptor 7	CHEMBL2496	271	339
PI3-kinase p110-alpha subunit	CHEMBL2499	272	109
Adenosine A2a receptor	CHEMBL251	273	5001
Endothelin receptor ET-A	CHEMBL252	274	967
Beta secretase 2	CHEMBL2525	275	182
Serine/threonine-protein kinase Chk2	CHEMBL2527	276	129
Cannabinoid CB2 receptor	CHEMBL253	277	4791
3-phosphoinositide dependent protein kinase-1	CHEMBL2534	278	186
Glucose transporter	CHEMBL2535	279	76
Phospholipase D1	CHEMBL2536	280	118
Phosphodiesterase 4A	CHEMBL254	281	394
Adenosine A2b receptor	CHEMBL255	282	2448
Adenosine A3 receptor	CHEMBL256	283	4060
Histone deacetylase 5	CHEMBL2563	284	161
Metabotropic glutamate receptor 5	CHEMBL2564	285	1592
Protein kinase C alpha	CHEMBL2567	286	203
Liver glycogen phosphorylase	CHEMBL2568	287	392
Dihydrofolate reductase	CHEMBL2575	288	205
Tyrosine-protein kinase LCK	CHEMBL258	289	1520
Cathepsin D	CHEMBL2581	290	686
Melanocortin receptor 4	CHEMBL259	291	2605
Aminopeptidase N	CHEMBL2590	292	628
Peptide N-myristoyltransferase 1	CHEMBL2593	293	126
Tyrosine-protein kinase SYK	CHEMBL2599	294	529
MAP kinase p38 alpha	CHEMBL260	295	2921
Carbonic anhydrase I	CHEMBL261	296	3306
Furin	CHEMBL2611	297	93
Tryptase beta-1	CHEMBL2617	298	174
Glycogen synthase kinase-3 beta	CHEMBL262	299	1345
Aldose reductase	CHEMBL2622	300	1386
c-Jun N-terminal kinase 3	CHEMBL2637	301	526
Histamine H3 receptor	CHEMBL264	302	2812
Dopamine D1 receptor	CHEMBL265	303	383
Phosphodiesterase 2A	CHEMBL2652	304	298
Adenosylhomocysteinase	CHEMBL2664	305	117
Tyrosine-protein kinase SRC	CHEMBL267	306	1278
Cathepsin K	CHEMBL268	307	1345
Delta opioid receptor	CHEMBL269	308	1058
Focal adhesion kinase 1	CHEMBL2695	309	396
Mu opioid receptor	CHEMBL270	310	1420
Histone deacetylase 7	CHEMBL2716	311	186
Cytochrome P450 11B2	CHEMBL2722	312	794
Beta-lactamase	CHEMBL2725	313	108
Serotonin 1a (5-HT1a) receptor	CHEMBL273	314	2438
Protein-glutamine gamma-glutamyltransferase	CHEMBL2730	315	223
Phospholipase D2	CHEMBL2734	316	99
Metabotropic glutamate receptor 4	CHEMBL2736	317	461
C-C chemokine receptor type 5	CHEMBL274	318	1938
Platelet-derived growth factor receptor beta	CHEMBL2749	319	96
Phosphodiesterase 4B	CHEMBL275	320	849
Monoamine oxidase B	CHEMBL2756	321	195
Muscarinic acetylcholine receptor M1	CHEMBL276	322	317
Ileal bile acid transporter	CHEMBL2778	323	191
Integrin alpha-4	CHEMBL278	324	176
Sodium/hydrogen exchanger 1	CHEMBL2781	325	233
Acyl coenzyme A:cholesterol acyltransferase 1	CHEMBL2782	326	309
Estradiol 17-beta-dehydrogenase 2	CHEMBL2789	327	335
Vascular endothelial growth factor receptor 2	CHEMBL279	328	3574
Matrix metalloproteinase 13	CHEMBL280	329	1121
Tyrosine-protein kinase ZAP-70	CHEMBL2803	330	132
LXR-alpha	CHEMBL2808	331	703
Nerve growth factor receptor Trk-A	CHEMBL2815	332	327
Coagulation factor XI	CHEMBL2820	333	291
Casein kinase I delta	CHEMBL2828	334	147
Matrix metalloproteinase 3	CHEMBL283	335	626
Voltage-gated L-type calcium channel alpha-1C subunit	CHEMBL2830	336	205
Tyrosine-protein kinase JAK1	CHEMBL2835	337	742
Dipeptidyl peptidase IV	CHEMBL284	338	2674
Serine/threonine-protein kinase mTOR	CHEMBL2842	339	850
Acyl coenzyme A:cholesterol acyltransferase 1	CHEMBL285	340	743
Metabotropic glutamate receptor 2	CHEMBL2851	341	406
Cholecystokinin B receptor	CHEMBL2854	342	85
Mu opioid receptor	CHEMBL2858	343	392
Renin	CHEMBL286	344	1193
Vasopressin V1a receptor	CHEMBL2868	345	101
Sigma opioid receptor	CHEMBL287	346	1140
Cholecystokinin A receptor	CHEMBL2871	347	271
Phosphodiesterase 4D	CHEMBL288	348	582
Histamine H2 receptor	CHEMBL2882	349	259
Cytochrome P450 2D6	CHEMBL289	350	2905
Dihydrofolate reductase	CHEMBL2902	351	263
Arachidonate 15-lipoxygenase	CHEMBL2903	352	308
Telomerase reverse transcriptase	CHEMBL2916	353	487
Glutamate receptor ionotropic kainate 1	CHEMBL2919	354	140
Cyclooxygenase-1	CHEMBL2949	355	1688
Cathepsin S	CHEMBL2954	356	1308
Sphingosine 1-phosphate receptor Edg-5	CHEMBL2955	357	96
Tyrosine-protein kinase ITK/TSK	CHEMBL2959	358	425
Tyrosine-protein kinase JAK2	CHEMBL2971	359	1114
Rho-associated protein kinase 2	CHEMBL2973	360	616
Cholecystokinin B receptor	CHEMBL298	361	233
Protein kinase C alpha	CHEMBL299	362	1199
Monoamine oxidase B	CHEMBL2993	363	529
Protein kinase C delta	CHEMBL2996	364	324
Cyclin-dependent kinase 2	CHEMBL301	365	642
Phosphodiesterase 7A	CHEMBL3012	366	426
Matriptase	CHEMBL3018	367	242
Adenosine A2a receptor	CHEMBL302	368	1071
Serine/threonine-protein kinase PLK1	CHEMBL3024	369	222
Carbonic anhydrase VI	CHEMBL3025	370	241
Cannabinoid CB1 receptor	CHEMBL3037	371	190
CDK2/Cyclin A	CHEMBL3038469	372	296
DNA gyrase	CHEMBL3038482	373	212
Ionotropic glutamate receptor NMDA 1/2D	CHEMBL3038506	374	132
Norepinephrine transporter	CHEMBL304	375	488
Protein kinase C beta	CHEMBL3045	376	194
Nitric-oxide synthase, brain	CHEMBL3048	377	1120
Gonadotropin-releasing hormone receptor	CHEMBL3066	378	323
Metabotropic glutamate receptor 3	CHEMBL3067	379	151
Neuronal acetylcholine receptor protein alpha-4 subunit	CHEMBL307	380	158
Androgen Receptor	CHEMBL3072	381	1047
Cyclin-dependent kinase 1	CHEMBL308	382	358
Aldose reductase	CHEMBL3081	383	187
DNA gyrase subunit B	CHEMBL3085613	384	283
Muscarinic acetylcholine receptor M2	CHEMBL309	385	210
Plasma retinol-binding protein	CHEMBL3100	386	102
Poly [ADP-ribose] polymerase-1	CHEMBL3105	387	1236
Glutamate [NMDA] receptor subunit epsilon 2	CHEMBL311	388	269
Arachidonate 5-lipoxygenase	CHEMBL312	389	353
Serotonin transporter	CHEMBL313	390	1937
PI3-kinase p110-delta subunit	CHEMBL3130	391	1088
Peregrin	CHEMBL3132741	392	92
Dopamine D3 receptor	CHEMBL3138	393	351
DNA-dependent protein kinase	CHEMBL3142	394	418
PI3-kinase p110-beta subunit	CHEMBL3145	395	1030
Alpha-1b adrenergic receptor	CHEMBL315	396	906
Serotonin 7 (5-HT7) receptor	CHEMBL3155	397	1558
Bradykinin B2 receptor	CHEMBL3157	398	1023
Thymidylate synthase	CHEMBL3160	399	76
Adenosine A1 receptor	CHEMBL318	400	1164
Carboxylesterase 2	CHEMBL3180	401	181
Estradiol 17-beta-dehydrogenase 1	CHEMBL3181	402	384
Alpha-1a adrenergic receptor	CHEMBL319	403	1053
Histone deacetylase 8	CHEMBL3192	404	888
Acetylcholinesterase	CHEMBL3199	405	680
Muscarinic acetylcholine receptor M3	CHEMBL320	406	130
Matrix metalloproteinase 9	CHEMBL321	407	1877
Serotonin 2a (5-HT2a) receptor	CHEMBL322	408	1036
Delta opioid receptor	CHEMBL3222	409	832
Serotonin 7 (5-HT7) receptor	CHEMBL3223	410	271
Metabotropic glutamate receptor 5	CHEMBL3227	411	1743
Anandamide amidohydrolase	CHEMBL3229	412	1547
Sphingosine 1-phosphate receptor Edg-6	CHEMBL3230	413	391
Rho-associated protein kinase 1	CHEMBL3231	414	408
Serotonin 2c (5-HT2c) receptor	CHEMBL324	415	355
Carbonic anhydrase XII	CHEMBL3242	416	2276
HMG-CoA reductase	CHEMBL3247	417	212
Histone deacetylase 1	CHEMBL325	418	2111
Monoamine oxidase A	CHEMBL3254	419	234
Alpha-1d adrenergic receptor	CHEMBL326	420	280
PI3-kinase p110-gamma subunit	CHEMBL3267	421	1204
PI4-kinase beta subunit	CHEMBL3268	422	175
Urokinase-type plasminogen activator	CHEMBL3286	423	421
Glutamate (NMDA) receptor subunit zeta 1	CHEMBL330	424	174
Testis-specific androgen-binding protein	CHEMBL3305	425	93
Cyclin-dependent kinase 4	CHEMBL331	426	186
Histone deacetylase 11	CHEMBL3310	427	183
Alpha-chymotrypsin	CHEMBL3314	428	170
Tyrosinase	CHEMBL3318	429	537
Matrix metalloproteinase-1	CHEMBL332	430	1836
Matrix metalloproteinase-2	CHEMBL333	431	1301
Squalene synthetase	CHEMBL3338	432	78
Protein-tyrosine phosphatase 1B	CHEMBL335	433	1492
Acetyl-CoA carboxylase 1	CHEMBL3351	434	277
Cytochrome P450 1A2	CHEMBL3356	435	2127
Monoamine oxidase A	CHEMBL3358	436	517
Formyl peptide receptor 1	CHEMBL3359	437	155
Adenosine A3 receptor	CHEMBL3360	438	107
Dopamine D4 receptor	CHEMBL3361	439	142
Glucocorticoid receptor	CHEMBL3368	440	109
Serotonin 6 (5-HT6) receptor	CHEMBL3371	441	3175
Angiotensin II type 1a (AT-1a) receptor	CHEMBL3374	442	119
Dopamine transporter	CHEMBL338	443	1212
MAP kinase ERK1	CHEMBL3385	444	888
Dopamine D2 receptor	CHEMBL339	445	1448
Cytochrome P450 2C9	CHEMBL3397	446	2541
Probable G-protein coupled receptor 88	CHEMBL3399910	447	130
Cytochrome P450 3A4	CHEMBL340	448	3862
Butyrylcholinesterase	CHEMBL3403	449	203
Carboxypeptidase B2 isoform A	CHEMBL3419	450	138
Serotonin 5a (5-HT5a) receptor	CHEMBL3426	451	197
Amine oxidase, copper containing	CHEMBL3437	452	149
Melanin-concentrating hormone receptor 1	CHEMBL344	453	2764
Anandamide amidohydrolase	CHEMBL3455	454	91
Serotonin 1b (5-HT1b) receptor	CHEMBL3459	455	880
Nitric oxide synthase, inducible	CHEMBL3464	456	1261
Caspase-7	CHEMBL3468	457	327
Human immunodeficiency virus type 1 integrase	CHEMBL3471	458	861
C-C chemokine receptor type 3	CHEMBL3473	459	713
Phospholipase A2 group IIA	CHEMBL3474	460	279
Dihydroorotate dehydrogenase	CHEMBL3486	461	440
Cholecystokinin A receptor	CHEMBL3501	462	572
Cholecystokinin B receptor	CHEMBL3508	463	106
Carbonic anhydrase XIV	CHEMBL3510	464	507
Cytochrome P450 17A1	CHEMBL3522	465	368
Histone deacetylase 4	CHEMBL3524	466	377
Phosphodiesterase 9A	CHEMBL3535	467	111
Peptide N-myristoyltransferase 1	CHEMBL3548	468	79
Tyrosine-protein kinase TYK2	CHEMBL3553	469	388
Steryl-sulfatase	CHEMBL3559	470	308
Cruzipain	CHEMBL3563	471	534
Nitric-oxide synthase, brain	CHEMBL3568	472	483
Cannabinoid CB1 receptor	CHEMBL3571	473	1356
Cholesteryl ester transfer protein	CHEMBL3572	474	555
Protein kinase C epsilon	CHEMBL3582	475	234
Dual specificity mitogen-activated protein kinase kinase 1	CHEMBL3587	476	461
Adenosine kinase	CHEMBL3589	477	214
Carbonic anhydrase IX	CHEMBL3594	478	2599
Sigma opioid receptor	CHEMBL3602	479	548
Branched-chain-amino-acid aminotransferase, mitochondrial	CHEMBL3616354	480	96
Cytochrome P450 2C19	CHEMBL3622	481	1897
Quinone reductase 1)	CHEMBL3623	482	105
Casein kinase II alpha	CHEMBL3629	483	318
Xanthine dehydrogenase	CHEMBL3649	484	328
Fibroblast growth factor receptor 1	CHEMBL3650	485	583
Tyrosine-protein kinase SRC	CHEMBL3655	486	107
Autotaxin	CHEMBL3691	487	172
ADAM17	CHEMBL3706	488	706
Prostanoid EP3 receptor	CHEMBL3710	489	613
Transmembrane domain-containing protein TMIGD3	CHEMBL3712907	490	111
Hepatocyte growth factor receptor	CHEMBL3717	491	2016
Melanocortin receptor 4	CHEMBL3719	492	121
Carbonic anhydrase IV	CHEMBL3729	493	399
Glutamate receptor ionotropic kainate 3	CHEMBL3744	494	81
11-beta-hydroxysteroid dehydrogenase 2	CHEMBL3746	495	382
Glutamate receptor ionotropic, AMPA 1	CHEMBL3753	496	131
Histamine H4 receptor	CHEMBL3759	497	1116
Voltage-gated L-type calcium channel alpha-1C subunit	CHEMBL3762	498	132
Urotensin II receptor	CHEMBL3764	499	423
Vasopressin V2 receptor	CHEMBL3766	500	111
Neprilysin	CHEMBL3768	501	227
Trypsin I	CHEMBL3769	502	606
Human herpes virus 5 capsid protein P40	CHEMBL3771	503	117
Metabotropic glutamate receptor 1	CHEMBL3772	504	693
Lysine-specific demethylase 5B	CHEMBL3774295	505	77
Caspase-8	CHEMBL3776	506	244
Interleukin-1 receptor-associated kinase 4	CHEMBL3778	507	390
Small conductance calcium-activated potassium channel protein 3	CHEMBL3780	508	105
Hydroxycarboxylic acid receptor 2	CHEMBL3785	509	513
Serine/threonine-protein kinase PLK4	CHEMBL3788	510	182
Melanocortin receptor 1	CHEMBL3795	511	378
Calcitonin gene-related peptide type 1 receptor	CHEMBL3798	512	570
Neuropeptide Y receptor type 5	CHEMBL3802	513	121
Squalene synthetase	CHEMBL3815	514	204
Cytosolic phospholipase A2	CHEMBL3816	515	215
Lysophosphatidic acid receptor Edg-2	CHEMBL3819	516	133
Hexokinase type IV	CHEMBL3820	517	748
Trace amine-associated receptor 1	CHEMBL3833	518	96
LIM domain kinase 1	CHEMBL3836	519	217
Cathepsin L	CHEMBL3837	520	1226
Ecdysone receptor	CHEMBL3868	521	116
Matrix metalloproteinase 14	CHEMBL3869	522	542
Heat shock protein HSP 90-alpha	CHEMBL3880	523	517
Sodium/glucose cotransporter 2	CHEMBL3884	524	861
Calpain 1	CHEMBL3891	525	158
Sphingosine 1-phosphate receptor Edg-3	CHEMBL3892	526	1196
Tyrosine-protein kinase Lyn	CHEMBL3905	527	89
11-beta-hydroxysteroid dehydrogenase 1	CHEMBL3910	528	991
Carbonic anhydrase XIII	CHEMBL3912	529	198
Protein kinase C theta	CHEMBL3920	530	336
Heparanase	CHEMBL3921	531	109
Methionine aminopeptidase 2	CHEMBL3922	532	311
Prostanoid DP receptor	CHEMBL3933	533	96
Neurokinin 1 receptor	CHEMBL3942	534	250
Histamine H1 receptor	CHEMBL3943	535	547
Angiotensin II type 1a (AT-1a) receptor	CHEMBL3948	536	1035
Kappa opioid receptor	CHEMBL3952	537	1606
Quinone reductase 2	CHEMBL3959	538	197
Carbonic anhydrase VB	CHEMBL3969	539	189
Proteinase-activated receptor 1	CHEMBL3974	540	423
Fructose-1,6-bisphosphatase	CHEMBL3975	541	448
Dipeptidyl peptidase II	CHEMBL3976	542	690
Peroxisome proliferator-activated receptor delta	CHEMBL3979	543	1268
Dual specificity protein kinase TTK	CHEMBL3983	544	347
Coagulation factor VII	CHEMBL3991	545	286
Dopamine D2 receptor	CHEMBL3998	546	97
PI3-kinase p110-alpha subunit	CHEMBL4005	547	1921
C-C chemokine receptor type 2	CHEMBL4015	548	2195
Glutamate receptor ionotropic, AMPA 2	CHEMBL4016	549	219
Neuropeptide Y receptor type 2	CHEMBL4018	550	1009
HMG-CoA reductase	CHEMBL402	551	846
Neurokinin 1 receptor	CHEMBL4027	552	75
Interleukin-8 receptor A	CHEMBL4029	553	914
Cyclooxygenase-2	CHEMBL4033	554	91
MAP kinase ERK2	CHEMBL4040	555	1384
Cystic fibrosis transmembrane conductance regulator	CHEMBL4051	556	257
Calpain 1	CHEMBL4062	557	77
Chymase	CHEMBL4068	558	159
Casein kinase II alpha (prime)	CHEMBL4070	559	80
Cathepsin B	CHEMBL4072	560	1137
Matrix metalloproteinase 7	CHEMBL4073	561	200
Angiotensin-converting enzyme	CHEMBL4074	562	1288
Melanocortin receptor 1	CHEMBL4077	563	294
Acetylcholinesterase	CHEMBL4078	564	3544
Bombesin receptor subtype-3	CHEMBL4080	565	229
Prostanoid EP4 receptor	CHEMBL4086	566	115
LXR-beta	CHEMBL4093	567	776
Cyclooxygenase-2	CHEMBL4102	568	684
Bradykinin B2 receptor	CHEMBL4111	569	245
Neurotensin receptor 1	CHEMBL4123	570	136
Histamine H3 receptor	CHEMBL4124	571	862
Tyrosine-protein kinase TIE-2	CHEMBL4128	572	446
Voltage-gated L-type calcium channel alpha-1D subunit	CHEMBL4132	573	167
Epoxide hydratase	CHEMBL4140	574	166
Fibroblast growth factor receptor 2	CHEMBL4142	575	100
Histone deacetylase 9	CHEMBL4145	576	144
Enoyl-acyl-carrier protein reductase	CHEMBL4150	577	152
Sigma-1 receptor	CHEMBL4153	578	1356
Fatty acid synthase	CHEMBL4158	579	103
c-Jun N-terminal kinase 2	CHEMBL4179	580	301
Rhodesain	CHEMBL4188	581	167
Monoglyceride lipase	CHEMBL4191	582	345
Inhibitor of apoptosis protein 3	CHEMBL4198	583	314
Dual specificity protein kinase CLK4	CHEMBL4203	584	137
Dual specificty protein kinase CLK1	CHEMBL4224	585	220
Estradiol 17-beta-dehydrogenase 3	CHEMBL4234	586	172
11-beta-hydroxysteroid dehydrogenase 1	CHEMBL4235	587	2171
Ribosomal protein S6 kinase alpha 5	CHEMBL4237	588	74
Legumain	CHEMBL4244	589	83
ALK tyrosine kinase receptor	CHEMBL4247	590	771
Serine/threonine-protein kinase AKT	CHEMBL4282	591	942
Sodium channel protein type IX alpha subunit	CHEMBL4296	592	1897
P-glycoprotein 1	CHEMBL4302	593	841
Heat shock protein HSP 90-beta	CHEMBL4303	594	457
Calcium-activated potassium channel subunit alpha-1	CHEMBL4304	595	77
Voltage-gated potassium channel subunit Kv1.5	CHEMBL4306	596	525
Bradykinin B1 receptor	CHEMBL4308	597	680
Purinergic receptor P2Y1	CHEMBL4315	598	373
Serotonin 4 (5-HT4) receptor	CHEMBL4317	599	124
Cyclooxygenase-2	CHEMBL4321	600	379
Kappa opioid receptor	CHEMBL4329	601	140
Cysteinyl leukotriene receptor 2	CHEMBL4330	602	95
Sphingosine 1-phosphate receptor Edg-1	CHEMBL4333	603	1496
Prostanoid EP3 receptor	CHEMBL4336	604	271
Mu opioid receptor	CHEMBL4354	605	1256
Serine/threonine-protein kinase GAK	CHEMBL4355	606	83
Arachidonate 15-lipoxygenase	CHEMBL4358	607	938
Induced myeloid leukemia cell differentiation protein Mcl-1	CHEMBL4361	608	617
Anthrax lethal factor	CHEMBL4372	609	501
Matrix metalloproteinase 12	CHEMBL4393	610	253
Sphingosine kinase 1	CHEMBL4394	611	203
Purinergic receptor P2Y2	CHEMBL4398	612	206
Phosphodiesterase 8B	CHEMBL4408	613	116
Phosphodiesterase 10A	CHEMBL4409	614	929
Plasmepsin 2	CHEMBL4414	615	365
Free fatty acid receptor 1	CHEMBL4422	616	878
Prostanoid DP receptor	CHEMBL4427	617	406
Neurokinin 3 receptor	CHEMBL4429	618	405
Cytochrome P450 17A1	CHEMBL4430	619	131
TGF-beta receptor type I	CHEMBL4439	620	656
C-X-C chemokine receptor type 3	CHEMBL4441	621	923
NAD-dependent deacetylase sirtuin 3	CHEMBL4461	622	195
NAD-dependent deacetylase sirtuin 2	CHEMBL4462	623	538
Acyl coenzyme A:cholesterol acyltransferase 2	CHEMBL4465	624	130
Histamine H4 receptor	CHEMBL4468	625	109
Thrombin	CHEMBL4471	626	174
Metabotropic glutamate receptor 1	CHEMBL4477	627	473
Voltage-gated N-type calcium channel alpha-1B subunit	CHEMBL4478	628	302
Nitric oxide synthase, inducible	CHEMBL4481	629	559
Serine/threonine-protein kinase PAK 4	CHEMBL4482	630	95
Melanocortin receptor 5	CHEMBL4489	631	138
NAD-dependent deacetylase sirtuin 1	CHEMBL4506	632	529
Glutaminyl-peptide cyclotransferase	CHEMBL4508	633	177
Serine/threonine-protein kinase PIM2	CHEMBL4523	634	687
Coagulation factor XIII	CHEMBL4530	635	96
5-lipoxygenase activating protein	CHEMBL4550	636	246
Peripheral-type benzodiazepine receptor	CHEMBL4552	637	795
Neuropeptide Y receptor type 5	CHEMBL4561	638	678
Kinesin-like protein 1	CHEMBL4581	639	761
Matrix metalloproteinase 8	CHEMBL4588	640	344
C-C chemokine receptor type 8	CHEMBL4596	641	177
Tyrosine kinase non-receptor protein 2	CHEMBL4599	642	92
Serine/threonine-protein kinase PAK 1	CHEMBL4600	643	334
Melanocortin receptor 5	CHEMBL4608	644	1217
Ghrelin receptor	CHEMBL4616	645	1074
Phenylethanolamine N-methyltransferase	CHEMBL4617	646	121
Leukotriene A4 hydrolase	CHEMBL4618	647	313
Apoptosis regulator Bcl-X	CHEMBL4625	648	477
Serine/threonine-protein kinase Chk1	CHEMBL4630	649	1017
Voltage-gated potassium channel subunit Kv1.3	CHEMBL4633	650	251
Melanocortin receptor 3	CHEMBL4644	651	1351
Corticotropin releasing factor receptor 1	CHEMBL4649	652	462
Somatostatin receptor 1	CHEMBL4652	653	143
Dipeptidyl peptidase IV	CHEMBL4653	654	176
Dipeptidyl peptidase VIII	CHEMBL4657	655	865
Lymphocyte differentiation antigen CD38	CHEMBL4660	656	175
Proteasome Macropain subunit MB1	CHEMBL4662	657	272
Aldo-keto-reductase family 1 member C3	CHEMBL4681	658	359
Fibroblast activation protein alpha	CHEMBL4683	659	306
Indoleamine 2,3-dioxygenase	CHEMBL4685	660	564
Plasmepsin 1	CHEMBL4687	661	141
Malonyl-CoA decarboxylase	CHEMBL4698	662	252
Isoprenylcysteine carboxyl methyltransferase	CHEMBL4699	663	199
Pyrimidinergic receptor P2Y6	CHEMBL4714	664	148
Serine/threonine-protein kinase Aurora-A	CHEMBL4722	665	1041
Melanin-concentrating hormone receptor 1	CHEMBL4730	666	75
C3a anaphylatoxin chemotactic receptor	CHEMBL4761	667	143
Acetylcholinesterase	CHEMBL4768	668	381
Neuropeptide Y receptor type 1	CHEMBL4777	669	1115
Papain	CHEMBL4779	670	177
Acetylcholinesterase	CHEMBL4780	671	254
Carbonic anhydrase VA	CHEMBL4789	672	251
Endothelin-converting enzyme 1	CHEMBL4791	673	97
Orexin receptor 2	CHEMBL4792	674	707
Dipeptidyl peptidase IX	CHEMBL4793	675	611
Vanilloid receptor	CHEMBL4794	676	1711
Caspase-1	CHEMBL4801	677	1180
Nitric-oxide synthase, endothelial	CHEMBL4803	678	432
P2X purinoceptor 7	CHEMBL4805	679	912
Serine/threonine-protein kinase AKT3	CHEMBL4816	680	231
Beta-secretase 1	CHEMBL4822	681	2304
P2X purinoceptor 3	CHEMBL4824	682	124
Synaptic vesicular amine transporter	CHEMBL4828	683	173
Acetyl-CoA carboxylase 2	CHEMBL4829	684	368
L-lactate dehydrogenase A chain	CHEMBL4835	685	330
Apoptosis regulator Bcl-2	CHEMBL4860	686	432
Cytochrome P450 1B1	CHEMBL4878	687	116
Hepatitis C virus NS3 protease/helicase	CHEMBL4893	688	457
Tyrosine-protein kinase receptor UFO	CHEMBL4895	689	215
Mitogen-activated protein kinase kinase kinase 8	CHEMBL4899	690	136
Trace amine-associated receptor 1	CHEMBL4908	691	125
Histone deacetylase HD2	CHEMBL4919	692	128
Urotensin II receptor	CHEMBL4921	693	88
Adenosine A1 receptor	CHEMBL4975	694	320
Sodium/glucose cotransporter 1	CHEMBL4979	695	372
Neuronal acetylcholine receptor protein alpha-7 subunit	CHEMBL4980	696	977
Transient receptor potential cation channel subfamily M member 8	CHEMBL5011	697	228
Serotonin 4 (5-HT4) receptor	CHEMBL5017	698	1081
p53-binding protein Mdm-2	CHEMBL5023	699	570
Serine-protein kinase ATR	CHEMBL5024	700	80
ADAM10	CHEMBL5028	701	86
Coagulation factor X	CHEMBL5062	702	88
G protein-coupled receptor 44	CHEMBL5071	703	1513
Histamine H3 receptor	CHEMBL5076	704	520
Butyrylcholinesterase	CHEMBL5077	705	435
Vanilloid receptor	CHEMBL5102	706	998
Histone deacetylase 10	CHEMBL5103	707	176
Orexin receptor 1	CHEMBL5113	708	597
Discoidin domain-containing receptor 2	CHEMBL5122	709	91
Platelet activating factor receptor	CHEMBL5136	710	928
Metabotropic glutamate receptor 2	CHEMBL5137	711	558
Cytochrome P450 26A1	CHEMBL5141	712	140
Serine/threonine-protein kinase B-raf	CHEMBL5145	713	769
Ephrin type-B receptor 4	CHEMBL5147	714	184
Transient receptor potential cation channel subfamily A member 1	CHEMBL5160	715	317
Glutamate racemase	CHEMBL5185	716	71
Botulinum neurotoxin type A	CHEMBL5192	717	379
Nischarin	CHEMBL5221	718	151
Tyrosine-protein kinase BTK	CHEMBL5251	719	529
Serine/threonine-protein kinase TNNI3K	CHEMBL5260	720	144
Glucose-dependent insulinotropic receptor	CHEMBL5262	721	105
Glucose-dependent insulinotropic receptor	CHEMBL5263	722	218
Cytochrome P450 2A6	CHEMBL5282	723	1012
Motilin receptor	CHEMBL5306	724	97
Tyrosine-protein kinase receptor TYRO3	CHEMBL5314	725	215
Epithelial discoidin domain-containing receptor 1	CHEMBL5319	726	129
Thymidylate synthase	CHEMBL5328	727	183
Proto-oncogene tyrosine-protein kinase MER	CHEMBL5331	728	251
Acyl-CoA desaturase 1	CHEMBL5353	729	297
Cannabinoid CB2 receptor	CHEMBL5373	730	340
Hepatitis C virus NS5B RNA-dependent RNA polymerase	CHEMBL5375	731	765
Sonic hedgehog protein	CHEMBL5387	732	145
ATP-binding cassette sub-family G member 2	CHEMBL5393	733	386
Serine/threonine-protein kinase PIM3	CHEMBL5407	734	364
G-protein coupled bile acid receptor 1	CHEMBL5409	735	417
Beta-2 adrenergic receptor	CHEMBL5414	736	351
Acyl-CoA desaturase 1	CHEMBL5424	737	381
Dihydrofolate reductase	CHEMBL5441	738	425
Cell division cycle 7-related protein kinase	CHEMBL5443	739	200
Sodium channel protein type X alpha subunit	CHEMBL5451	740	103
Dihydrofolate reductase	CHEMBL5457	741	191
Baculoviral IAP repeat-containing protein 2	CHEMBL5462	742	127
Beta-1 adrenergic receptor	CHEMBL5471	743	310
Perforin-1	CHEMBL5480	744	111
D-amino-acid oxidase	CHEMBL5485	745	210
Serine/threonine-protein kinase WEE1	CHEMBL5491	746	321
Muscarinic acetylcholine receptor M3	CHEMBL5498	747	231
Dual specificity tyrosine-phosphorylation-regulated kinase 1A	CHEMBL5508	748	440
Dual specificity tyrosine-phosphorylation-regulated kinase 1B	CHEMBL5543	749	249
Sn1-specific diacylglycerol lipase alpha	CHEMBL5545	750	251
Acyl-CoA desaturase	CHEMBL5555	751	416
Macrophage colony-stimulating factor 1 receptor	CHEMBL5570	752	137
Lysyl-tRNA synthetase	CHEMBL5575	753	76
Hormone-sensitive lipase	CHEMBL5582	754	132
Uncharacterized protein Rv1284/MT1322	CHEMBL5631	755	118
Cysteinyl leukotriene receptor 1	CHEMBL5645	756	449
Glucose-dependent insulinotropic receptor	CHEMBL5652	757	863
Prostaglandin E synthase	CHEMBL5658	758	738
Tryptophan 5-hydroxylase 1	CHEMBL5689	759	124
Egl nine homolog 1	CHEMBL5697	760	193
Elongation of very long chain fatty acids protein 6	CHEMBL5704	761	122
Cell division protein kinase 8	CHEMBL5719	762	233
Cholinesterase	CHEMBL5763	763	2531
PROBABLE TRANSMEMBRANE CARBONIC ANHYDRASE (CARBONATE DEHYDRATASE) (CARBONIC DEHYDRATASE)	CHEMBL5767	764	97
Seprase	CHEMBL5769	765	146
Mitogen-activated protein kinase kinase kinase 7	CHEMBL5776	766	138
Falcipain 2	CHEMBL5800	767	230
C-C chemokine receptor type 9	CHEMBL5815	768	119
Trace amine-associated receptor 1	CHEMBL5857	769	182
Lysine-specific demethylase 4A	CHEMBL5896	770	132
LIM domain kinase 2	CHEMBL5932	771	268
Toll-like receptor 7	CHEMBL5936	772	147
Smoothened homolog	CHEMBL5971	773	245
Carbonic anhydrase 15	CHEMBL5973	774	91
Transient receptor potential cation channel subfamily A member 1	CHEMBL6007	775	401
Diacylglycerol O-acyltransferase 1	CHEMBL6009	776	716
Smoothened homolog	CHEMBL6080	777	169
Acetylcholine-binding protein	CHEMBL6084	778	100
Lysine-specific histone demethylase 1	CHEMBL6136	779	290
Thymidylate synthase	CHEMBL6137	780	222
cAMP and cAMP-inhibited cGMP 3',5'-cyclic phosphodiesterase 10A	CHEMBL6140	781	184
Acyl-CoA:cholesterol acyltransferase	CHEMBL6141	782	854
Inosine-5'-monophosphate dehydrogenase, probable	CHEMBL6145	783	216
Tankyrase-2	CHEMBL6154	784	248
Tankyrase-1	CHEMBL6164	785	233
Mitogen-activated protein kinase kinase kinase kinase 4	CHEMBL6166	786	135
Transporter	CHEMBL6184	787	182
