# Supplementary material for: Simplified, interpretable graph convolutional neural networks for small molecule activity prediction
Source: J Comput Aided Mol Des. 2021 Nov 24;36(5):391–404. doi: 10.1007/s10822-021-00421-6 (PMC9325818; doi:10.1007/s10822-021-00421-6)
Supplement: Supplementary file 4 — Supplementary file4 (ZIP 111545 KB) [file 10822_2021_421_MOESM4_ESM.zip]

Archive with 4,353 entries (3,589 files):
- 028/
- 028/tp_decision_graphs/
- 028/tp_cluster_1/
- 028/.DS_Store
- __MACOSX/028/._.DS_Store
- 028/tp_cluster_0/
- 028/tp_decision_graphs/RhoDelta-Rho.jpg
- __MACOSX/028/tp_decision_graphs/._RhoDelta-Rho.jpg
- 028/tp_decision_graphs/Delta-Rho.jpg
- __MACOSX/028/tp_decision_graphs/._Delta-Rho.jpg
- 028/tp_cluster_1/tp1_mols_0.png
- __MACOSX/028/tp_cluster_1/._tp1_mols_0.png
- 028/tp_cluster_0/tp0_mols_4.png
- __MACOSX/028/tp_cluster_0/._tp0_mols_4.png
- 028/tp_cluster_0/tp0_mols_0.png
- __MACOSX/028/tp_cluster_0/._tp0_mols_0.png
- 028/tp_cluster_0/tp0_mols_8.png
- __MACOSX/028/tp_cluster_0/._tp0_mols_8.png
- 036/
- 036/tp_decision_graphs/
- 036/.DS_Store
- __MACOSX/036/._.DS_Store
- 036/tp_cluster_0/
- 036/tp_decision_graphs/RhoDelta-Rho.jpg
- __MACOSX/036/tp_decision_graphs/._RhoDelta-Rho.jpg
- 036/tp_decision_graphs/Delta-Rho.jpg
- __MACOSX/036/tp_decision_graphs/._Delta-Rho.jpg
- 036/tp_cluster_0/tp0_mols_4.png
- __MACOSX/036/tp_cluster_0/._tp0_mols_4.png
- 036/tp_cluster_0/tp0_mols_0.png
- __MACOSX/036/tp_cluster_0/._tp0_mols_0.png
- 036/tp_cluster_0/tp0_mols_16.png
- __MACOSX/036/tp_cluster_0/._tp0_mols_16.png
- 036/tp_cluster_0/tp0_mols_8.png
- __MACOSX/036/tp_cluster_0/._tp0_mols_8.png
- 036/tp_cluster_0/tp0_mols_12.png
- __MACOSX/036/tp_cluster_0/._tp0_mols_12.png
- 037/
- 037/tp_decision_graphs/
- 037/tp_cluster_1/
- 037/.DS_Store
- __MACOSX/037/._.DS_Store
- 037/tp_cluster_0/
- 037/tp_cluster_2/
- 037/tp_decision_graphs/RhoDelta-Rho.jpg
- __MACOSX/037/tp_decision_graphs/._RhoDelta-Rho.jpg
- 037/tp_decision_graphs/Delta-Rho.jpg
- __MACOSX/037/tp_decision_graphs/._Delta-Rho.jpg
- 037/tp_cluster_1/tp1_mols_8.png
- __MACOSX/037/tp_cluster_1/._tp1_mols_8.png
- 037/tp_cluster_1/tp1_mols_0.png
- __MACOSX/037/tp_cluster_1/._tp1_mols_0.png
- 037/tp_cluster_1/tp1_mols_4.png
- __MACOSX/037/tp_cluster_1/._tp1_mols_4.png
- 037/tp_cluster_0/tp0_mols_20.png
- __MACOSX/037/tp_cluster_0/._tp0_mols_20.png
- 037/tp_cluster_0/tp0_mols_4.png
- __MACOSX/037/tp_cluster_0/._tp0_mols_4.png
- 037/tp_cluster_0/tp0_mols_0.png
- __MACOSX/037/tp_cluster_0/._tp0_mols_0.png
- 037/tp_cluster_0/tp0_mols_24.png
- __MACOSX/037/tp_cluster_0/._tp0_mols_24.png
- 037/tp_cluster_0/tp0_mols_16.png
- __MACOSX/037/tp_cluster_0/._tp0_mols_16.png
- 037/tp_cluster_0/tp0_mols_8.png
- __MACOSX/037/tp_cluster_0/._tp0_mols_8.png
- 037/tp_cluster_0/tp0_mols_12.png
- __MACOSX/037/tp_cluster_0/._tp0_mols_12.png
- 037/tp_cluster_2/tp2_mols_0.png
- __MACOSX/037/tp_cluster_2/._tp2_mols_0.png
- 038/
- 038/tp_decision_graphs/
- 038/tp_cluster_6/
- 038/tp_cluster_1/
- 038/.DS_Store
- __MACOSX/038/._.DS_Store
- 038/tp_cluster_0/
- 038/tp_cluster_7/
- 038/tp_cluster_2/
- 038/tp_cluster_5/
- 038/tp_cluster_4/
- 038/tp_cluster_3/
- 038/tp_decision_graphs/RhoDelta-Rho.jpg
- __MACOSX/038/tp_decision_graphs/._RhoDelta-Rho.jpg
- 038/tp_decision_graphs/Delta-Rho.jpg
- __MACOSX/038/tp_decision_graphs/._Delta-Rho.jpg
- 038/tp_cluster_6/tp6_mols_0.png
- __MACOSX/038/tp_cluster_6/._tp6_mols_0.png
- 038/tp_cluster_1/tp1_mols_0.png
- __MACOSX/038/tp_cluster_1/._tp1_mols_0.png
- 038/tp_cluster_1/tp1_mols_4.png
- __MACOSX/038/tp_cluster_1/._tp1_mols_4.png
- 038/tp_cluster_0/tp0_mols_4.png
- __MACOSX/038/tp_cluster_0/._tp0_mols_4.png
- 038/tp_cluster_0/tp0_mols_0.png
- __MACOSX/038/tp_cluster_0/._tp0_mols_0.png
- 038/tp_cluster_0/tp0_mols_8.png
- __MACOSX/038/tp_cluster_0/._tp0_mols_8.png
- 038/tp_cluster_0/tp0_mols_12.png
- __MACOSX/038/tp_cluster_0/._tp0_mols_12.png
- 038/tp_cluster_7/tp7_mols_0.png
- __MACOSX/038/tp_cluster_7/._tp7_mols_0.png
- 038/tp_cluster_2/tp2_mols_0.png
- __MACOSX/038/tp_cluster_2/._tp2_mols_0.png
- 038/tp_cluster_5/tp5_mols_0.png
- __MACOSX/038/tp_cluster_5/._tp5_mols_0.png
- 038/tp_cluster_4/tp4_mols_0.png
- __MACOSX/038/tp_cluster_4/._tp4_mols_0.png
- 038/tp_cluster_3/tp3_mols_0.png
- __MACOSX/038/tp_cluster_3/._tp3_mols_0.png
- 040/
- __MACOSX/._040
- 048/
- 048/tp_cluster_0/
- 048/tp_cluster_0/tp0_mols_4.png
- __MACOSX/048/tp_cluster_0/._tp0_mols_4.png
- 048/tp_cluster_0/tp0_mols_0.png
- __MACOSX/048/tp_cluster_0/._tp0_mols_0.png
- 048/tp_cluster_0/tp0_mols_8.png
- __MACOSX/048/tp_cluster_0/._tp0_mols_8.png
- 051/
- 051/tp_decision_graphs/
- 051/.DS_Store
- __MACOSX/051/._.DS_Store
- 051/tp_cluster_0/
- 051/tp_decision_graphs/RhoDelta-Rho.jpg
- __MACOSX/051/tp_decision_graphs/._RhoDelta-Rho.jpg
- 051/tp_decision_graphs/Delta-Rho.jpg
- __MACOSX/051/tp_decision_graphs/._Delta-Rho.jpg
- 051/tp_cluster_0/tp0_mols_4.png
- __MACOSX/051/tp_cluster_0/._tp0_mols_4.png
- 051/tp_cluster_0/tp0_mols_0.png
- __MACOSX/051/tp_cluster_0/._tp0_mols_0.png
- 053/
- 053/tp_decision_graphs/
- 053/tp_cluster_1/
- 053/.DS_Store
- __MACOSX/053/._.DS_Store
- 053/tp_cluster_0/
- 053/tp_cluster_2/
- 053/tp_cluster_5/
- 053/tp_cluster_4/
- 053/tp_cluster_3/
- 053/tp_decision_graphs/RhoDelta-Rho.jpg
- __MACOSX/053/tp_decision_graphs/._RhoDelta-Rho.jpg
- 053/tp_decision_graphs/Delta-Rho.jpg
- __MACOSX/053/tp_decision_graphs/._Delta-Rho.jpg
- 053/tp_cluster_1/tp1_mols_0.png
- __MACOSX/053/tp_cluster_1/._tp1_mols_0.png
- 053/tp_cluster_1/tp1_mols_4.png
- __MACOSX/053/tp_cluster_1/._tp1_mols_4.png
- 053/tp_cluster_0/tp0_mols_20.png
- __MACOSX/053/tp_cluster_0/._tp0_mols_20.png
- 053/tp_cluster_0/tp0_mols_4.png
- __MACOSX/053/tp_cluster_0/._tp0_mols_4.png
- 053/tp_cluster_0/tp0_mols_0.png
- __MACOSX/053/tp_cluster_0/._tp0_mols_0.png
- 053/tp_cluster_0/tp0_mols_16.png
- __MACOSX/053/tp_cluster_0/._tp0_mols_16.png
- 053/tp_cluster_0/tp0_mols_8.png
- __MACOSX/053/tp_cluster_0/._tp0_mols_8.png
- 053/tp_cluster_0/tp0_mols_12.png
- __MACOSX/053/tp_cluster_0/._tp0_mols_12.png
- 053/tp_cluster_2/tp2_mols_0.png
- __MACOSX/053/tp_cluster_2/._tp2_mols_0.png
- 053/tp_cluster_5/tp5_mols_0.png
- __MACOSX/053/tp_cluster_5/._tp5_mols_0.png
- 053/tp_cluster_4/tp4_mols_4.png
- __MACOSX/053/tp_cluster_4/._tp4_mols_4.png
- 053/tp_cluster_4/tp4_mols_0.png
- __MACOSX/053/tp_cluster_4/._tp4_mols_0.png
- 053/tp_cluster_3/tp3_mols_0.png
- __MACOSX/053/tp_cluster_3/._tp3_mols_0.png
- 058/
- 058/tp_decision_graphs/
- 058/tp_cluster_6/
- 058/tp_cluster_1/
- 058/tp_cluster_8/
- 058/.DS_Store
- __MACOSX/058/._.DS_Store
- 058/tp_cluster_0/
- 058/tp_cluster_7/
- 058/tp_cluster_2/
- 058/tp_cluster_5/
- 058/tp_cluster_4/
- 058/tp_cluster_3/
- 058/tp_decision_graphs/RhoDelta-Rho.jpg
- __MACOSX/058/tp_decision_graphs/._RhoDelta-Rho.jpg
- 058/tp_decision_graphs/Delta-Rho.jpg
- __MACOSX/058/tp_decision_graphs/._Delta-Rho.jpg
- 058/tp_cluster_6/tp6_mols_0.png
- __MACOSX/058/tp_cluster_6/._tp6_mols_0.png
- 058/tp_cluster_1/tp1_mols_0.png
- __MACOSX/058/tp_cluster_1/._tp1_mols_0.png
- 058/tp_cluster_8/tp8_mols_0.png
- __MACOSX/058/tp_cluster_8/._tp8_mols_0.png
- 058/tp_cluster_0/tp0_mols_4.png
- __MACOSX/058/tp_cluster_0/._tp0_mols_4.png
- 058/tp_cluster_0/tp0_mols_0.png
- __MACOSX/058/tp_cluster_0/._tp0_mols_0.png
- 058/tp_cluster_0/tp0_mols_8.png
- __MACOSX/058/tp_cluster_0/._tp0_mols_8.png
- 058/tp_cluster_7/tp7_mols_0.png
- __MACOSX/058/tp_cluster_7/._tp7_mols_0.png
- 058/tp_cluster_2/tp2_mols_4.png
- __MACOSX/058/tp_cluster_2/._tp2_mols_4.png
- 058/tp_cluster_2/tp2_mols_0.png
- __MACOSX/058/tp_cluster_2/._tp2_mols_0.png
- 058/tp_cluster_5/tp5_mols_0.png
- __MACOSX/058/tp_cluster_5/._tp5_mols_0.png
- 058/tp_cluster_4/tp4_mols_0.png
- __MACOSX/058/tp_cluster_4/._tp4_mols_0.png
- 058/tp_cluster_3/tp3_mols_0.png
- __MACOSX/058/tp_cluster_3/._tp3_mols_0.png
- 058/tp_cluster_3/tp3_mols_4.png
- __MACOSX/058/tp_cluster_3/._tp3_mols_4.png
- 063/
- 063/tp_decision_graphs/
- 063/tp_cluster_1/
- 063/.DS_Store
- __MACOSX/063/._.DS_Store
- 063/tp_cluster_0/
- 063/tp_cluster_2/
- 063/tp_decision_graphs/RhoDelta-Rho.jpg
- __MACOSX/063/tp_decision_graphs/._RhoDelta-Rho.jpg
- 063/tp_decision_graphs/Delta-Rho.jpg
- __MACOSX/063/tp_decision_graphs/._Delta-Rho.jpg
- 063/tp_cluster_1/tp1_mols_0.png
- __MACOSX/063/tp_cluster_1/._tp1_mols_0.png
- 063/tp_cluster_0/tp0_mols_4.png
- __MACOSX/063/tp_cluster_0/._tp0_mols_4.png
- 063/tp_cluster_0/tp0_mols_0.png
- __MACOSX/063/tp_cluster_0/._tp0_mols_0.png
- 063/tp_cluster_2/tp2_mols_0.png
- __MACOSX/063/tp_cluster_2/._tp2_mols_0.png
- 069/
- 069/tp_decision_graphs/
- 069/tp_cluster_6/
- 069/tp_cluster_1/
- 069/tp_cluster_8/
- 069/.DS_Store
- __MACOSX/069/._.DS_Store
- 069/tp_cluster_9/
- 069/tp_cluster_0/
- 069/tp_cluster_7/
- 069/tp_cluster_10/
- 069/tp_cluster_17/
- 069/tp_cluster_18/
- 069/tp_cluster_16/
- 069/tp_cluster_11/
- 069/tp_cluster_2/
- 069/tp_cluster_5/
- 069/tp_cluster_4/
- 069/tp_cluster_3/
- 069/tp_cluster_14/
- 069/tp_cluster_13/
- 069/tp_cluster_12/
- 069/tp_cluster_15/
- 069/tp_decision_graphs/RhoDelta-Rho.jpg
- __MACOSX/069/tp_decision_graphs/._RhoDelta-Rho.jpg
- 069/tp_decision_graphs/Delta-Rho.jpg
- __MACOSX/069/tp_decision_graphs/._Delta-Rho.jpg
- 069/tp_cluster_6/tp6_mols_0.png
- __MACOSX/069/tp_cluster_6/._tp6_mols_0.png
- 069/tp_cluster_1/tp1_mols_8.png
- __MACOSX/069/tp_cluster_1/._tp1_mols_8.png
- 069/tp_cluster_1/tp1_mols_0.png
- __MACOSX/069/tp_cluster_1/._tp1_mols_0.png
- 069/tp_cluster_1/tp1_mols_4.png
- __MACOSX/069/tp_cluster_1/._tp1_mols_4.png
- 069/tp_cluster_8/tp8_mols_0.png
- __MACOSX/069/tp_cluster_8/._tp8_mols_0.png
- 069/tp_cluster_9/tp9_mols_0.png
- __MACOSX/069/tp_cluster_9/._tp9_mols_0.png
- 069/tp_cluster_0/tp0_mols_4.png
- __MACOSX/069/tp_cluster_0/._tp0_mols_4.png
- 069/tp_cluster_0/tp0_mols_0.png
- __MACOSX/069/tp_cluster_0/._tp0_mols_0.png
- 069/tp_cluster_0/tp0_mols_8.png
- __MACOSX/069/tp_cluster_0/._tp0_mols_8.png
- 069/tp_cluster_7/tp7_mols_0.png
- __MACOSX/069/tp_cluster_7/._tp7_mols_0.png
- 069/tp_cluster_7/tp7_mols_4.png
- __MACOSX/069/tp_cluster_7/._tp7_mols_4.png
- 069/tp_cluster_10/tp10_mols_0.png
- __MACOSX/069/tp_cluster_10/._tp10_mols_0.png
- 069/tp_cluster_17/tp17_mols_0.png
- __MACOSX/069/tp_cluster_17/._tp17_mols_0.png
- 069/tp_cluster_18/tp18_mols_0.png
- __MACOSX/069/tp_cluster_18/._tp18_mols_0.png
- 069/tp_cluster_16/tp16_mols_0.png
- __MACOSX/069/tp_cluster_16/._tp16_mols_0.png
- 069/tp_cluster_11/tp11_mols_4.png
- __MACOSX/069/tp_cluster_11/._tp11_mols_4.png
- 069/tp_cluster_11/tp11_mols_0.png
- __MACOSX/069/tp_cluster_11/._tp11_mols_0.png
- 069/tp_cluster_2/tp2_mols_4.png
- __MACOSX/069/tp_cluster_2/._tp2_mols_4.png
- 069/tp_cluster_2/tp2_mols_0.png
- __MACOSX/069/tp_cluster_2/._tp2_mols_0.png
[truncated: 4,053 more entries]
